# Supplementary material for: Magnaporthe oryzae Transcription Factor MoBZIP3 Regulates Appressorium Turgor Pressure Formation during Pathogenesis
Source: Int J Mol Sci. 2022 Jan 14;23(2):881. doi: 10.3390/ijms23020881 (PMC8778449; doi:10.3390/ijms23020881)
Supplement: Supplementary file 1 [file ijms-23-00881-s001.zip]

Archive with 1 entries (1 files):
- ijms-1526049-supplementary.pdf
